# Supplementary material for: Development and In Vitro Validation of Antibacterial Paints Containing Chloroxylenol and Terpineol
Source: Toxics. 2022 Jun 21;10(7):343. doi: 10.3390/toxics10070343 (PMC9324826; doi:10.3390/toxics10070343)
Supplement: Supplementary file 1 [file toxics-10-00343-s001.zip]

Archive with 1 entries (1 files):
- toxics-1744065-supplementary.pdf
